# Supplementary material for: Haploinsufficiency of the essential gene Rps12 causes defects in erythropoiesis and hematopoietic stem cell maintenance
Source: eLife. 2023 Jun 5;12:e69322. doi: 10.7554/eLife.69322 (PMC10287158; doi:10.7554/eLife.69322)
Supplement: Figure 1—figure supplement 1—source data 1. — The complete blot from which Figure 1—figure supplement 1B was derived is shown on the left. The 900 bp and 300 bp bands are marked on the right, as is the portion cropped for Figure 1—figure supplement 1B. [file elife-69322-fig1-figsupp1-data1.zip]

Archive with 3 entries (2 files):
- Figure 1 Source data file 1.jpg
- __MACOSX/
- __MACOSX/._Figure 1 Source data file 1.jpg
