# Supplementary material for: Haploinsufficiency of the essential gene Rps12 causes defects in erythropoiesis and hematopoietic stem cell maintenance
Source: eLife. 2023 Jun 5;12:e69322. doi: 10.7554/eLife.69322 (PMC10287158; doi:10.7554/eLife.69322)
Supplement: Figure 3—figure supplement 2—source data 1. — (A) Complete blot corresponding to Figure 3—figure supplement 2C labeled with Ponceau S. The labeled blot is shown below including the region cropped for Figure 3—figure supplement 2C. (B) Complete blot corresponding to Figure 3—figure supplement 2C after western blotting with actin- and Rps12-specific antibodies (blot was cut in two). (C) Blots from panel B with labels, including regions cropped for Figure 3—figure supplement 2C. [file elife-69322-fig3-figsupp2-data1.zip]

Archive with 3 entries (2 files):
- F3S2source230313.jpg
- __MACOSX/
- __MACOSX/._F3S2source230313.jpg
