# Supplementary material for: Haploinsufficiency of the essential gene Rps12 causes defects in erythropoiesis and hematopoietic stem cell maintenance
Source: eLife. 2023 Jun 5;12:e69322. doi: 10.7554/eLife.69322 (PMC10287158; doi:10.7554/eLife.69322)
Supplement: Figure 7—source data 1. — (A) Complete blot shown in Figure 7I, after blotting with anti-βactin. On the right the blot is shown with labels and with the section cropped for Figure 7I indicated. (B) Complete blot showed after blotting with anti-IF2α. On the right the blot is shown with labels and with the section cropped for Figure 7I indicated. (C) Complete blot showed after blotting with anti-pIF2α. On the right the blot is shown with labels and with the section cropped for Figure 7I indicated. [file elife-69322-fig7-data1.zip]

Archive with 3 entries (2 files):
- F7I source 230314.jpg
- __MACOSX/
- __MACOSX/._F7I source 230314.jpg
